# Supplementary material for: Three dimensional multiphoton imaging of fresh and whole mount developing mouse mammary glands
Source: BMC Cancer. 2013 Aug 6;13:373. doi: 10.1186/1471-2407-13-373 (PMC3750743; doi:10.1186/1471-2407-13-373)
Supplement: Additional file 6: Movies S2-S5 — Association of SHG signals from fibers associated with TEBs. Movies 2–5 are QuickTime animations from Additional file 5: Figure S2 A (Movies 2–3) and C (Movies 4–5) and include Z-stack animations (Movies 2 and 4) and 3D animations (Movies 3 and 5). [file 1471-2407-13-373-S6.zip]

Archive with 4 entries (4 files):
- 5740578158014618_add6.mov/5740578158014618_add13.mov
- 5740578158014618_add6.mov/5740578158014618_add14.mov
- 5740578158014618_add6.mov/5740578158014618_add15.mov
- 5740578158014618_add6.mov/5740578158014618_add16.mov
